# Supplementary material for: Osteohistology of a Triassic dinosaur population reveals highly variable growth trajectories typified early dinosaur ontogeny
Source: Sci Rep. 2022 Oct 15;12:17321. doi: 10.1038/s41598-022-22216-x (PMC9569331; doi:10.1038/s41598-022-22216-x)
Supplement: Supplementary file 2 — Supplementary Information 2. [file 41598_2022_22216_MOESM2_ESM.xlsx]

## Sheet: Sheet1
Specimen	GZ1 (μm)	GZ2 (μm)	GZ3 (μm)	GZ4 (μm)
AMNH FARB 7228	2173	515.5
AMNH FARB 7229	1707
AMNH FARB 7232	1964
AMNH FARB 7233	1490	90.44
AMNH FARB 7234	1673
AMNH FARB 7238	1525	277.8
AMNH FARB 7243	1007	755.6	248.7
AMNH FARB 7244	193.2	641.2	744.1	828.7
AMNH FARB 7245	1628	465.8	859.5
AMNH FARB 7246	711.1	883.3	344.6
AMNH FARB 7249	1038	1740
AMNH FARB 7251	549	530	676.2	148.8
AMNH FARB 7253	1663
AMNH FARB 7256	1257
CM 89948	1069	290.5	98.71
CM 89958	1971
MCZ VPRA 4332	1531.9	281.1
MCZ VPRA 4334	1481	94.24
ROM 72668	2610
YPM VP 41197	1563.8	886.2	202.2
YPM VP 65821	1937	114.7
