# Supplementary material for: Osteohistology of a Triassic dinosaur population reveals highly variable growth trajectories typified early dinosaur ontogeny
Source: Sci Rep. 2022 Oct 15;12:17321. doi: 10.1038/s41598-022-22216-x (PMC9569331; doi:10.1038/s41598-022-22216-x)
Supplement: Supplementary file 3 — Supplementary Information 3. [file 41598_2022_22216_MOESM3_ESM.xlsx]

## Sheet: Sheet1
Specimen	Sex	Element	Notes	Circumference (mm)	Total thickness (microns)	GZ 1	GZ 2	GZ 3	GZ 4	GZ 5	GZ 6	GZ 7	GZ 8	GZ 9	GZ 10	GZ 11	GZ 12	GZ 13	GZ 14	GZ 15	GZ 16	GZ 17
2001-08R Fe50-1	Male	Femur	GZ 13 is the EFS	104.6	13156.4	3890.4	908.6	735.7	1336.5	986.5	579.9	760.3	815.2	686.5	457.5	560.3	403.1	1035.9
2001-08R Fe49-1	Male	Femur	GZ 16 is the EFS	98.4	13503	4275.1	850	1125.3	1000.3	775.4	675	625	875.4	425	550	275	300	301	450	400	600.5
2001-08R Fe45-2	Male	Femur	GZ 16 is the EFS	103.4	13310.2	3351.7	1156.1	849.9	453.5	419.3	623.3	718.6	944.2	909.5	529.4	530.3	456.2	323.7	379.2	302.3	1363
2001-08R Fe44-1	Male	Femur	GZ 15 is the EFS	98.7	13103.6	3386.7	1003.8	733.4	608.9	614.2	556.1	447.3	608.4	801	1258.5	1103.1	488.9	869.1	286.2	338
2001-08R Fe41-1	Male	Femur	No EFS	61.5	7842.6	2323.9	714	868.6	754.9	805.4	250.2	573.6	891.4	660.6
2001-08R Fe39-1	Male	Femur	GZ 14 is the EFS	95.4	13604	3489	1542.1	1075.3	1013	594.2	697.3	862	934.1	474.3	570.1	278.3	388.1	491.2	1195
2001-08R Fe31-1	Male	Femur	GZ 12 is the EFS	101.7	15812.8	5845.1	917.2	1013	886	1068	1202.1	958.2	759.1	752.1	649	632.5	1130.5
2001-08R Fe29-1	Male	Femur	GZ 16 is the EFS	104.7	15704.6	5206.8	883.9	1686.9	756.6	555.1	731.9	657.6	456.2	778.6	629.5	707.1	482.7	629.5	452.8	255	834.4
2001-08R Fe13-2	Male	Femur	GZ 13 is the EFS	80.6	10253.9	4092.7	807.1	900.8	376.9	526.3	563.7	562.8	300.6	412.9	395.5	225	318.8	770.8
2001-08R Fe4-2	Male	Femur	GZ 17 is the EFS	106.8	15916.8	4234.2	1535	721.5	855.1	1006.5	1274	927.7	261	255	491.2	443	364	539.7	649	522	601	1236.9
