# Supplementary material for: Osteohistology of a Triassic dinosaur population reveals highly variable growth trajectories typified early dinosaur ontogeny
Source: Sci Rep. 2022 Oct 15;12:17321. doi: 10.1038/s41598-022-22216-x (PMC9569331; doi:10.1038/s41598-022-22216-x)
Supplement: Supplementary file 4 — Supplementary Information 4. [file 41598_2022_22216_MOESM4_ESM.xlsx]

## Sheet: Sheet1
Maiasaura tibia code	GZ1 (mm)	GZ2 (mm)	GZ3 (mm)	GZ4 (mm)	GZ5 (mm)	GZ6 (mm)	GZ7 (mm)	GZ8 (mm)	GZ9 (mm)
PU 22432	3.6
T1	18.7625
T3	20.1275
T4	21.6475
T5	21.0625
T6	22.075
T7	21.23
T9	20.235
T10	22.605
T13	23.075
T14	23.4075
T15	24.315
T16	22.54
T18	24.615
T20	23.445
T22	23.9825
T25	24.06
T28	24.06
T30	11.3*	6.9275
T31	11.4*	5.0225
T32	15.5*	5.79
T33	14.8*	7.2075	4.64	1.0925	0.9975
T34	10.8*	6.885	6.1	1.4	1.925	1.115	1.5
T36	9.7*	9.7175	5.0575	3.4125
T43	11.3*	10.5025	5.385	3.6075	3.01	0.2625	2.12
T46	5.1*	12.045	3.8175	2.02	2.62	1.7975	2.075	0.8825	0.955
