# Supplementary material for: Osteohistology of a Triassic dinosaur population reveals highly variable growth trajectories typified early dinosaur ontogeny
Source: Sci Rep. 2022 Oct 15;12:17321. doi: 10.1038/s41598-022-22216-x (PMC9569331; doi:10.1038/s41598-022-22216-x)
Supplement: Supplementary file 5 — Supplementary Information 5. [file 41598_2022_22216_MOESM5_ESM.csv]

Specimen	logcir	tibgm	fibgm	maxgm	tibcir	femlen	logfem	matscore.lwr	matscore.upr	matscore.med
AMNH FARB 7233	1.368658712	1	2	2	23.37	125.71	2.099369826	15	15	15
AMNH FARB 7253	1.379305518	0	0	0	23.95	139.98	2.146065989	25	25	25
AMNH FARB 7234	1.400883216	0	0	0	25.17	121.46	2.084433277	18	22	19
MCZ VPRA 4334	1.406199424	1	0	1	25.48	121.73	2.085397622	23	23	23
MCZ VPRA 4332	1.421603927	1	0	1	26.4	118.41	2.073388381	25	25	25
AMNH FARB 7246	1.423245874	2	1	2	26.5	124.3	2.094471129	18	18	18
AMNH FARB 7232	1.426836454	0	0	0	26.72	140.61	2.148016208	17	18	17.5
YPM VP 59865	1.431363764	1		1	27	131.8	2.11991541	9	19	14
AMNH FARB 7238	1.435844366	1		1	27.28	126	2.100370545	17	21	18.5
AMNH FARB 7256	1.441538039	0	0	0	27.64	132.12	2.120968565	14	19	15
CM 89958	1.471291711	0	0	0	29.6	120.68	2.081635302
AMNH FARB 7229	1.48315921	0	0	0	30.42	132.24	2.121362841	15	15	15
AMNH FARB 7251	1.539703239	3		3	34.65	164	2.214843848	14	17	15.5
AMNH FARB 7228	1.540954809	1	1	1	34.75	172	2.235528447	18	18	18
AMNH FARB 7244	1.552668216	3	2	3	35.7	176	2.245512668	8	9	8.5
AMNH FARB 7249	1.554973458	1		1	35.89	204	2.309630167	14	15	14.5
YPM VP 41197	1.578295305	2	4	4	37.87	165.6	2.219060332	12	24	18
AMNH FARB 7243	1.593618308	2	2	2	39.23	189.41	2.277402904	10	28	19
CM 89948	1.610873	2	4	4	40.82	155.13	2.190695792	5	20	12.5
AMNH FARB 7245	1.662568967	2		2	45.98	143.37	2.156458285	12	28	20
ROM 72668	1.58069694	0		0	38.08
CMNH 10971 #1			4	6		241.05	2.382107136	13	23	16
CMNH 10971 #5			3	3		169	2.227886705	7	15	13.5
